# Supplementary material for: Multiple introductions of multidrug-resistant typhoid associated with acute infection and asymptomatic carriage, Kenya
Source: eLife. 2021 Sep 13;10:e67852. doi: 10.7554/eLife.67852 (PMC8494480; doi:10.7554/eLife.67852)
Supplement: Supplementary file 5. [file elife-67852-supp5.xlsx]

## Sheet: Supplementary_table_5_pAKU1_exc
start	end
3772	4539
22060	24444
38517	45014
69376	74333
88259	108837
132983	133750
135340	136105
137299	144003
155801	178840
